# Supplementary material for: Development of a low-dose fipronil deer feed: evaluation of efficacy against two medically important tick species parasitizing white-tailed deer (Odocoileus virginianus) under pen conditions
Source: Parasit Vectors. 2023 Mar 9;16:94. doi: 10.1186/s13071-023-05689-1 (PMC9999526; doi:10.1186/s13071-023-05689-1)
Supplement: Supplementary file 7 — Additional file 7. Table S3. Study schedule. Specific timing of acclimation, exposure, tick attachment, post-attachment, capsule checks and tissue collection are presented for each deer. [file 13071_2023_5689_MOESM7_ESM.xlsx]

## Sheet: Sheet1
		Test Deer ID	Acclimation	Exposure	Post-exposure Tick Attachment	Capsule Check 1	Capsule Check 2/Tissue Collection
		T48-1, T48-2	Sep. 30 - October 2, 2021	Oct. 3 - Oct. 5, 2021	Day-7: Oct. 12, 2021	Oct. 18, 2021	Oct. 20, 2021
		T120-1, T120-2	Sep 27 - Sep. 29, 2021	Sep. 30 - Oct. 5, 2021	Day-7: Oct. 12, 2021	Oct. 18, 2021	Oct. 20, 2021
		C-1, C-2	Sep. 30 - October 2, 2021	Sep. 30 - Oct. 5, 2021	Day-7: Oct. 12, 2021	Oct. 18, 2021	Oct. 20, 2021
		T48-3, T48-4	Apr. 8 - Apr. 10, 2022	Apr. 11 - Apr. 13, 2022	Day-7: Apr. 20, 2022	Apr. 26, 2022	Apr. 28, 2022
		T120-3, T120-4	Apr. 5 - Apr. 7, 2022	Apr. 8 - Apr. 13, 2022	Day-7: Apr. 20, 2022	Apr. 26, 2022	Apr. 28, 2022
		C-3, C4	Apr. 8 - Apr. 10, 2022	Apr. 11 - Apr. 13, 2022	Day-7: Apr. 20, 2022	Apr. 26, 2022	Apr. 28, 2022
		T48-5, T48-6	May. 17 - May. 19, 2022	May. 20 - May. 22, 2022	Day-21, Jun. 12, 2022	Jun. 18, 2022	Jun. 20, 2022
		T120-5, T120-6	May. 14 - May 16, 2022	May. 17 - May. 22, 2022	Day-21, Jun. 12, 2022	Jun. 18, 2022	Jun. 20, 2022
		C-5, C-6	May. 14 - May 16, 2022	May. 17 - May. 22, 2022	Day-21, Jun. 12, 2022	Jun. 18, 2022	Jun. 20, 2022
		T48-7, T48-8	May. 27 - May. 29, 2022	May. 30 - Jun. 1, 2022	Day-21, Jun. 22, 2022	Jun. 28, 2022	Jun. 30, 2022
		T120-7, T120-8	May. 24 - May 26., 2022	May. 27 - Jun. 1, 2022	Day-21, Jun. 22, 2022	Jun. 28, 2022	Jun. 30, 2022
		C-7, C-8	May. 24 - May 26., 2022	May. 27 - Jun. 1, 2022	Day-21, Jun. 22, 2022	Jun. 28, 2022	Jun. 30, 2022
