# Supplementary material for: Development of a low-dose fipronil deer feed: evaluation of efficacy against two medically important tick species parasitizing white-tailed deer (Odocoileus virginianus) under pen conditions
Source: Parasit Vectors. 2023 Mar 9;16:94. doi: 10.1186/s13071-023-05689-1 (PMC9999526; doi:10.1186/s13071-023-05689-1)
Supplement: Supplementary file 10 — Additional file 10. Table S5. Cf values for each white-tailed deer. [file 13071_2023_5689_MOESM10_ESM.xlsx]

## Sheet: Sheet1
	Test Group	Sex	Body weight (kg)	mg fipronil/kg bodyweight	Days Post-Exposure	*Fipronil (ppb)	*Fipronil Sulfone (ppb)
	T48 (48-hour exposure)	Female	83.8	0.6	15	0.44	54.05
		Male	86.4	0.58	15	0.26	52.11
		Female	72.2	0.32	15	< LOQ	52.1
		Male	93.9	0.27	15	< LOQ	21.09
		Male	77.9	0.27	29	< LOQ	13.46
		Female	82.4	0.24	29	< LOQ	14.54
		Male	50.4	0.99	29	< LOQ	8.88
		Female	72.1	0.34	29	< LOQ	75.37
	T120 (120-hour exposure)	Male	104	1.2	15	0.23	92.73
		Female	81.8	1.24	15	< LOQ	156.16
		Female	56.8	1.1	15	< LOQ	69.27
		Female	68.4	0.91	15	< LOQ	116.94
		Female	66.3	0.93	29	< LOQ	64.18
		Female	62.7	0.94	29	< LOQ	31.24
		Female	50.9	1.47	29	< LOQ	61.1
		Female	84.1	0.44	29	< LOQ	38.43
